# Supplementary material for: DFT-based prediction of reactivity of short-chain alcohol dehydrogenase
Source: J Comput Aided Mol Des. 2017 May 26;31(6):587–602. doi: 10.1007/s10822-017-0026-5 (PMC5487757; doi:10.1007/s10822-017-0026-5)
Supplement: Supplementary file 1 — Supplementary material 1 (XLSX 27 KB) [file 10822_2017_26_MOESM1_ESM.xlsx]

## Sheet: thermodynamics
code	name	DH [kJ/mol]	log K eq	ΔE# (kJ/mol)	ΔE# solvent (kJ/mol)	ΔE# hb (kJ/mol)	ΔE# hb+solvent (kJ/mol)	ΔE# ZPE (kJ/mol)	ΔΗ# (kJ/mol)	ΔG# (kJ/mol)	ΔE# + vdW (kJ/mol)	ΔE# solvent + vdW (kJ/mol)	ΔE# hb + vdW(kJ/mol)	ΔE# hb+solvent + vdW (kJ/mol)	ΔE# ZPE + vdW (kJ/mol)	ΔΗ# + vdW (kJ/mol)	ΔG# + vdW (kJ/mol)	CNADH–H [Å]	H–C [Å]	∡CNADHHC [deg]	C=O–H-OTyr [Å]	H–OTyr [Å]	Tyr-O–H-O2’-ryb [Å]	H–O2’-ryb [Å]	ryb-O2’–H-NH2-Lys [Å]	H–NH2-Lys [Å]
4'-H	acetophenone	-18.9376	2.24	12.4715	12.0785	20.1873	19.7942	15.2259	13.5823	16.0109	0.148631	-0.244428	7.86437	7.47131	2.90299	1.25944	3.688	1.3729	1.3033	162.073	1.0972	1.3453	1.3971	1.0689	1.6788	1.0583
4'-H	acetophenone	-17.5828	n.d.	12.4715	12.0785	20.1873	19.7942	15.2259	13.5823	16.0109	0.148631	-0.244428	7.86437	7.47131	2.90299	1.25944	3.688	1.3729	1.3033	162.073	1.0972	1.3453	1.3971	1.0689	1.6788	1.0583
4'-Cl	4'-chloroacetophenone	-18.9056	3.48	12.4484	9.00624	21.8455	18.4033	14.3916	12.1704	16.2635	-5.52158	-8.96376	3.87548	0.433303	-3.57842	-5.79957	-1.70646	1.3755	1.303	162.052	1.1124	1.3206	1.4132	1.0622	1.6818	1.0574
4'-Cl	4'-chloroacetophenone	-20.4533	n.d.	12.4484	9.00624	21.8455	18.4033	14.3916	12.1704	16.2635	-5.52158	-8.96376	3.87548	0.433303	-3.57842	-5.79957	-1.70646	1.3755	1.303	162.052	1.1124	1.3206	1.4132	1.0622	1.6818	1.0574
4'-Cl	4'-chloroacetophenone	-21.5907	n.d.	12.4484	9.00624	21.8455	18.4033	14.3916	12.1704	16.2635	-5.52158	-8.96376	3.87548	0.433303	-3.57842	-5.79957	-1.70646	1.3755	1.303	162.052	1.1124	1.3206	1.4132	1.0622	1.6818	1.0574
4'-OH	4'-hydroxyacetophenone	-9.54038	1.43	23.3861	20.6121	29.4859	26.7118	20.6129	19.4682	20.7678	12.7968	10.0227	18.8966	16.1225	10.0235	8.87883	10.1784	1.3902	1.2891	162.019	1.0743	1.3938	1.449	1.0519	1.8009	1.0448
4'-OH	4'-hydroxyacetophenone	-9.72729	1.46	23.3861	20.6121	29.4859	26.7118	20.6129	19.4682	20.7678	12.7968	10.0227	18.8966	16.1225	10.0235	8.87883	10.1784	1.3902	1.2891	162.019	1.0743	1.3938	1.449	1.0519	1.8009	1.0448
4'-Br	4'-bromoacetophenone	-15.5608	3.41	-3.4265	-0.940155	25.1245	27.6109	27.6188	23.6937	43.7497	-44.0198	-41.5334	-15.4687	-12.9824	-12.9745	-16.8996	3.15639	1.3827	1.2968	162.166	1.1158	1.3153	1.4102	1.0652	1.66	1.06
4'-Br	4'-bromoacetophenone	-18.0285	n.d.	-3.4265	-0.940155	25.1245	27.6109	27.6188	23.6937	43.7497	-44.0198	-41.5334	-15.4687	-12.9824	-12.9745	-16.8996	3.15639	1.3827	1.2968	162.166	1.1158	1.3153	1.4102	1.0652	1.66	1.06
4'-Br	4'-bromoacetophenone	-14.4372	n.d.	-3.4265	-0.940155	25.1245	27.6109	27.6188	23.6937	43.7497	-44.0198	-41.5334	-15.4687	-12.9824	-12.9745	-16.8996	3.15639	1.3827	1.2968	162.166	1.1158	1.3153	1.4102	1.0652	1.66	1.06
4'-Br	4'-bromoacetophenone	-17.0003	n.d.	-3.4265	-0.940155	25.1245	27.6109	27.6188	23.6937	43.7497	-44.0198	-41.5334	-15.4687	-12.9824	-12.9745	-16.8996	3.15639	1.3827	1.2968	162.166	1.1158	1.3153	1.4102	1.0652	1.66	1.06
4'-NO2	4'-nitroacetophenone	-24.0123	n.d.	2.86859	-2.00098	11.3683	6.49878	3.45323	0.980036	5.91855	-14.1903	-19.0599	-5.69056	-10.5601	-13.6057	-16.0789	-11.1404	1.47754	1.24907	159.925	1.32362	1.11017	1.50947	1.02622	1.71393	1.05192
4'-NO3	4'-nitroacetophenone	-24.8641	n.d.	2.86859	-2.00098	11.3683	6.49878	3.45323	0.980036	5.91855	-14.1903	-19.0599	-5.69056	-10.5601	-13.6057	-16.0789	-11.1404	1.47754	1.24907	159.925	1.32362	1.11017	1.50947	1.02622	1.71393	1.05192
4-acpy	4-acetylpyridine	-28.754	n.d.	-4.70327	-4.84998	3.38668	3.23996	-2.17113	-3.6204	-2.98241	-14.2771	-14.4238	-6.18719	-6.3339	-11.745	-13.1943	-12.5563	1.4886	1.2458	158.947	1.4002	1.0709	1.5335	1.0196	1.7013	1.052
4-acpy	4-acetylpyridine	-28.914	n.d.	-4.70327	-4.84998	3.38668	3.23996	-2.17113	-3.6204	-2.98241	-14.2771	-14.4238	-6.18719	-6.3339	-11.745	-13.1943	-12.5563	1.4886	1.2458	158.947	1.4002	1.0709	1.5335	1.0196	1.7013	1.052
2-etpy syn	2-acetylpyridine syn	-23.131	n.d.	2.32879	-0.152855	12.9013	10.4196	7.038	5.42596	9.20927	-12.8424	-15.3241	-2.26996	-4.75161	-8.13321	-9.74525	-5.96195	1.3757	1.3119	158.056	1.1251	1.2937	1.4015	1.0661	1.6592	1.0602
2-etpy syn	2-acetylpyridine syn	-22.003	n.d.	2.32879	-0.152855	12.9013	10.4196	7.038	5.42596	9.20927	-12.8424	-15.3241	-2.26996	-4.75161	-8.13321	-9.74525	-5.96195	1.3757	1.3119	158.056	1.1251	1.2937	1.4015	1.0661	1.6592	1.0602
2-etpy anti	2-acetylpyridine anti	-23.131	n.d.	12.6377	9.96028	22.7813	20.1038	17.4994	15.2231	21.5058	-6.31967	-8.9971	3.82389	1.14646	-1.45801	-3.73429	2.54846	1.478	1.2487	159.821	1.3003	1.124	1.4968	1.0306	1.6949	1.0548
2-etpy anti	2-acetylpyridine anti	-22.003	n.d.	12.6377	9.96028	22.7813	20.1038	17.4994	15.2231	21.5058	-6.31967	-8.9971	3.82389	1.14646	-1.45801	-3.73429	2.54846	1.478	1.2487	159.821	1.3003	1.124	1.4968	1.0306	1.6949	1.0548
2,2-di-Cl	2,2-di-chloroacetophenone	-36.072	n.d.	-10.7689	-18.8314	-0.432153	-8.49466	-11.3407	-14.3048	-4.097	-31.1439	-39.2064	-20.8072	-28.8697	-31.7157	-34.6799	-24.472	1.4309	1.295	157.629	1.493	1.0331	1.5536	1.0147	1.7277	1.0513
2,2-di-Cl	2,2-di-chloroacetophenone	-35.155	n.d.	-10.7689	-18.8314	-0.432153	-8.49466	-11.3407	-14.3048	-4.097	-31.1439	-39.2064	-20.8072	-28.8697	-31.7157	-34.6799	-24.472	1.4309	1.295	157.629	1.493	1.0331	1.5536	1.0147	1.7277	1.0513
2-Cl	2-chloroacetophenone	-29.9334	n.d.	-3.28	-9.59256	6.60209	0.289537	-1.98937	-5.0638	5.7584	-23.638	-29.9506	-13.7559	-20.0685	-22.3474	-25.4218	-14.5996	1.4418	1.2759	160.02	1.4467	1.0477	1.5431	1.0165	1.7205	1.0521
2-Cl	2-chloroacetophenone	-28.3793	n.d.	-3.28	-9.59256	6.60209	0.289537	-1.98937	-5.0638	5.7584	-23.638	-29.9506	-13.7559	-20.0685	-22.3474	-25.4218	-14.5996	1.4418	1.2759	160.02	1.4467	1.0477	1.5431	1.0165	1.7205	1.0521
4'-F	4'-fluoroacetophenone	n.d.	2.81	16.0114	12.891	24.4694	21.349	17.647	15.1975	23.9324	-1.18527	-4.3057	7.27267	4.15224	0.450322	-1.99924	6.7357	1.3791	1.2992	162.195	1.1037	1.334	1.4039	1.0659	1.6829	1.0577
4'-F	4'-fluoroacetophenone	n.d.	2.15	16.0114	12.891	24.4694	21.349	17.647	15.1975	23.9324	-1.18527	-4.3057	7.27267	4.15224	0.450322	-1.99924	6.7357	1.3791	1.2992	162.195	1.1037	1.334	1.4039	1.0659	1.6829	1.0577
4'-Et	4'-ethylacetophenone	n.d.	1.92	16.5679	16.2469	25.0064	24.6854	19.4712	17.9694	21.6293	2.26274	1.94175	10.7012	10.3802	5.16605	3.66427	7.32418	1.3766	1.2994	162.498	1.0791	1.3795	1.3746	1.0798	1.6662	1.0603
4'-MeO	4'-methoxyacetophenone	n.d.	1.75	24.6618	20.8466	31.8144	27.9992	22.1996	20.8684	23.6147	19.5883	15.7731	26.7409	22.9257	17.1261	15.795	18.5412	1.39351	1.28691	165.619	1.0691	1.40523	1.4418	1.05448	1.79845	1.045
4'-MeO	4'-methoxyacetophenone	n.d.	1.06	24.6618	20.8466	31.8144	27.9992	22.1996	20.8684	23.6147	19.5883	15.7731	26.7409	22.9257	17.1261	15.795	18.5412	1.39351	1.28691	165.619	1.0691	1.40523	1.4418	1.05448	1.79845	1.045
4'-MeO	4'-methoxyacetophenone	n.d.	1.15	24.6618	20.8466	31.8144	27.9992	22.1996	20.8684	23.6147	19.5883	15.7731	26.7409	22.9257	17.1261	15.795	18.5412	1.39351	1.28691	165.619	1.0691	1.40523	1.4418	1.05448	1.79845	1.045
	n.d. - not determined

## Sheet: kinetics
code	name	No	SA [mmol min-1 mg-1]	ln kcat	ΔE# (kJ/mol)	ΔE# solvent (kJ/mol)	ΔE# hb (kJ/mol)	ΔE# hb+solvent (kJ/mol)	ΔE# ZPE (kJ/mol)	ΔΗ# (kJ/mol)	ΔG# (kJ/mol)	ΔE# + vdW (kJ/mol)	ΔE# solvent + vdW (kJ/mol)	ΔE# hb + vdW(kJ/mol)	ΔE# hb+solvent + vdW (kJ/mol)	ΔE# ZPE + vdW (kJ/mol)	ΔΗ# + vdW (kJ/mol)	ΔG# + vdW (kJ/mol)	CNADH–H [Å]	H–C [Å]	∡CNADHHC [deg]	C=O–H-OTyr [Å]	H–OTyr [Å]	Tyr-O–H-O2’-ryb [Å]	H–O2’-ryb [Å]	ryb-O2’–H-NH2-Lys [Å]	H–NH2-Lys [Å]
4'-H	acetophenone	1	1.68028	-0.291176	104.323	101.035	113.994	110.706	92.3097	87.5918	103.885	81.6701	78.383	91.3411	88.0539	69.6572	64.9393	81.2329	1.3729	1.3033	162.073	1.0972	1.3453	1.3971	1.0689	1.6788	1.0583
4'-H	acetophenone	2	1.50662	-0.400268	104.323	101.035	113.994	110.706	92.3097	87.5918	103.885	81.6701	78.383	91.3411	88.0539	69.6572	64.9393	81.2329	1.3729	1.3033	162.073	1.0972	1.3453	1.3971	1.0689	1.6788	1.0583
4'-H	acetophenone	3	1.40565	-0.469635	104.323	101.035	113.994	110.706	92.3097	87.5918	103.885	81.6701	78.383	91.3411	88.0539	69.6572	64.9393	81.2329	1.3729	1.3033	162.073	1.0972	1.3453	1.3971	1.0689	1.6788	1.0583
4'-H	acetophenone	4	1.5847	-0.349742	104.323	101.035	113.994	110.706	92.3097	87.5918	103.885	81.6701	78.383	91.3411	88.0539	69.6572	64.9393	81.2329	1.3729	1.3033	162.073	1.0972	1.3453	1.3971	1.0689	1.6788	1.0583
4'-H	acetophenone	5	1.555	-0.368664	104.323	101.035	113.994	110.706	92.3097	87.5918	103.885	81.6701	78.383	91.3411	88.0539	69.6572	64.9393	81.2329	1.3729	1.3033	162.073	1.0972	1.3453	1.3971	1.0689	1.6788	1.0583
4'-H	acetophenone	6	1.64906	-0.309936	104.323	101.035	113.994	110.706	92.3097	87.5918	103.885	81.6701	78.383	91.3411	88.0539	69.6572	64.9393	81.2329	1.3729	1.3033	162.073	1.0972	1.3453	1.3971	1.0689	1.6788	1.0583
4'-Cl	4'-chloroacetophenone	7	2.31388	0.0287881	104.803	97.9375	116.888	110.022	91.2811	86.2376	105.104	79.7811	72.9152	91.8653	84.9995	66.2589	61.2153	80.082	1.3755	1.303	162.052	1.1124	1.3206	1.4132	1.0622	1.6818	1.0574
4'-Cl	4'-chloroacetophenone	8	2.59962	0.145225	104.803	97.9375	116.888	110.022	91.2811	86.2376	105.104	79.7811	72.9152	91.8653	84.9995	66.2589	61.2153	80.082	1.3755	1.303	162.052	1.1124	1.3206	1.4132	1.0622	1.6818	1.0574
4'-Cl	4'-chloroacetophenone	9	2.40156	0.0659821	104.803	97.9375	116.888	110.022	91.2811	86.2376	105.104	79.7811	72.9152	91.8653	84.9995	66.2589	61.2153	80.082	1.3755	1.303	162.052	1.1124	1.3206	1.4132	1.0622	1.6818	1.0574
4'-Cl	4'-chloroacetophenone	10	2.37448	0.0546417	104.803	97.9375	116.888	110.022	91.2811	86.2376	105.104	79.7811	72.9152	91.8653	84.9995	66.2589	61.2153	80.082	1.3755	1.303	162.052	1.1124	1.3206	1.4132	1.0622	1.6818	1.0574
4'-OH	4'-hydroxyacetophenone	11	0.746418	-1.10261	109.873	107.6	117.286	115.014	99.8516	94.8369	112.94	82.318	80.0455	89.7316	87.459	72.2969	67.2823	85.3849	1.3902	1.2891	162.019	1.0743	1.3938	1.449	1.0519	1.8009	1.0448
4'-OH	4'-hydroxyacetophenone	12	0.544108	-1.41875	109.873	107.6	117.286	115.014	99.8516	94.8369	112.94	82.318	80.0455	89.7316	87.459	72.2969	67.2823	85.3849	1.3902	1.2891	162.019	1.0743	1.3938	1.449	1.0519	1.8009	1.0448
4'-OH	4'-hydroxyacetophenone	13	0.719314	-1.13959	109.873	107.6	117.286	115.014	99.8516	94.8369	112.94	82.318	80.0455	89.7316	87.459	72.2969	67.2823	85.3849	1.3902	1.2891	162.019	1.0743	1.3938	1.449	1.0519	1.8009	1.0448
4'-OH	4'-hydroxyacetophenone	14	0.638234	-1.25919	109.873	107.6	117.286	115.014	99.8516	94.8369	112.94	82.318	80.0455	89.7316	87.459	72.2969	67.2823	85.3849	1.3902	1.2891	162.019	1.0743	1.3938	1.449	1.0519	1.8009	1.0448
4'-OH	4'-hydroxyacetophenone	15	0.581726	-1.35189	109.873	107.6	117.286	115.014	99.8516	94.8369	112.94	82.318	80.0455	89.7316	87.459	72.2969	67.2823	85.3849	1.3902	1.2891	162.019	1.0743	1.3938	1.449	1.0519	1.8009	1.0448
4'-OH	4'-hydroxyacetophenone	16	0.575701	-1.3623	109.873	107.6	117.286	115.014	99.8516	94.8369	112.94	82.318	80.0455	89.7316	87.459	72.2969	67.2823	85.3849	1.3902	1.2891	162.019	1.0743	1.3938	1.449	1.0519	1.8009	1.0448
4'-OH	4'-hydroxyacetophenone	17	0.678234	-1.1984	109.873	107.6	117.286	115.014	99.8516	94.8369	112.94	82.318	80.0455	89.7316	87.459	72.2969	67.2823	85.3849	1.3902	1.2891	162.019	1.0743	1.3938	1.449	1.0519	1.8009	1.0448
4'-Br	4'-bromoacetophenone	18	3.26347	0.372652	106.344	98.6113	118.768	111.035	91.6148	86.6291	107.347	81.2036	73.4712	93.6277	85.8953	66.4747	61.4889	82.2065	1.3827	1.2968	162.166	1.1158	1.3153	1.4102	1.0652	1.66	1.06
4'-Br	4'-bromoacetophenone	19	3.08581	0.316677	106.344	98.6113	118.768	111.035	91.6148	86.6291	107.347	81.2036	73.4712	93.6277	85.8953	66.4747	61.4889	82.2065	1.3827	1.2968	162.166	1.1158	1.3153	1.4102	1.0652	1.66	1.06
4'-Br	4'-bromoacetophenone	20	2.74159	0.198401	106.344	98.6113	118.768	111.035	91.6148	86.6291	107.347	81.2036	73.4712	93.6277	85.8953	66.4747	61.4889	82.2065	1.3827	1.2968	162.166	1.1158	1.3153	1.4102	1.0652	1.66	1.06
4'-Br	4'-bromoacetophenone	21	3.01872	0.294695	106.344	98.6113	118.768	111.035	91.6148	86.6291	107.347	81.2036	73.4712	93.6277	85.8953	66.4747	61.4889	82.2065	1.3827	1.2968	162.166	1.1158	1.3153	1.4102	1.0652	1.66	1.06
4'-Br	4'-bromoacetophenone	22	2.64287	0.161729	106.344	98.6113	118.768	111.035	91.6148	86.6291	107.347	81.2036	73.4712	93.6277	85.8953	66.4747	61.4889	82.2065	1.3827	1.2968	162.166	1.1158	1.3153	1.4102	1.0652	1.66	1.06
4'-NO2	4'-nitroacetophenone	23	9.4404	1.43486	97.8193	80.6062	109.094	91.8806	76.9496	71.7747	89.8091	76.9896	59.7765	88.264	71.0509	56.1198	50.945	68.9794	1.47754	1.24907	159.925	1.32362	1.11017	1.50947	1.02622	1.71393	1.05192
4'-NO2	4'-nitroacetophenone	24	7.54722	1.21104	97.8193	80.6062	109.094	91.8806	76.9496	71.7747	89.8091	76.9896	59.7765	88.264	71.0509	56.1198	50.945	68.9794	1.47754	1.24907	159.925	1.32362	1.11017	1.50947	1.02622	1.71393	1.05192
4'-NO2	4'-nitroacetophenone	25	8.30873	1.30717	97.8193	80.6062	109.094	91.8806	76.9496	71.7747	89.8091	76.9896	59.7765	88.264	71.0509	56.1198	50.945	68.9794	1.47754	1.24907	159.925	1.32362	1.11017	1.50947	1.02622	1.71393	1.05192
4-acpy	4-acetylpyridine	26	13.6819	1.80594	86.3915	78.71	97.753	90.0714	80.0027	75.1614	89.016	66.7045	59.023	78.066	70.3844	60.3157	55.4744	69.329	1.4886	1.2458	158.947	1.4002	1.0709	1.5335	1.0196	1.7013	1.052
4-acpy	4-acetylpyridine	27	14.4913	1.86341	86.3915	78.71	97.753	90.0714	80.0027	75.1614	89.016	66.7045	59.023	78.066	70.3844	60.3157	55.4744	69.329	1.4886	1.2458	158.947	1.4002	1.0709	1.5335	1.0196	1.7013	1.052
4-acpy	4-acetylpyridine	28	12.5166	1.71692	86.3915	78.71	97.753	90.0714	80.0027	75.1614	89.016	66.7045	59.023	78.066	70.3844	60.3157	55.4744	69.329	1.4886	1.2458	158.947	1.4002	1.0709	1.5335	1.0196	1.7013	1.052
4-acpy	4-acetylpyridine	29	16.3845	1.98619	86.3915	78.71	97.753	90.0714	80.0027	75.1614	89.016	66.7045	59.023	78.066	70.3844	60.3157	55.4744	69.329	1.4886	1.2458	158.947	1.4002	1.0709	1.5335	1.0196	1.7013	1.052
4-acpy	4-acetylpyridine	30	14.875	1.88954	86.3915	78.71	97.753	90.0714	80.0027	75.1614	89.016	66.7045	59.023	78.066	70.3844	60.3157	55.4744	69.329	1.4886	1.2458	158.947	1.4002	1.0709	1.5335	1.0196	1.7013	1.052
4-acpy	4-acetylpyridine	31	16.8574	2.01465	86.3915	78.71	97.753	90.0714	80.0027	75.1614	89.016	66.7045	59.023	78.066	70.3844	60.3157	55.4744	69.329	1.4886	1.2458	158.947	1.4002	1.0709	1.5335	1.0196	1.7013	1.052
2-acpy_syn	2-acetylpyridine syn	32	9.99072	1.49152	95.2054	94.4626	108.774	108.031	88.9204	84.2812	100.383	70.2967	69.5539	83.8653	83.1225	64.0117	59.3725	75.4745	1.3757	1.3119	158.056	1.1251	1.2937	1.4015	1.0661	1.6592	1.0602
2-acpy_syn	2-acetylpyridine syn	33	12.0469	1.67867	95.2054	94.4626	108.774	108.031	88.9204	84.2812	100.383	70.2967	69.5539	83.8653	83.1225	64.0117	59.3725	75.4745	1.3757	1.3119	158.056	1.1251	1.2937	1.4015	1.0661	1.6592	1.0602
2-acpy_syn	2-acetylpyridine syn	34	13.3809	1.78369	95.2054	94.4626	108.774	108.031	88.9204	84.2812	100.383	70.2967	69.5539	83.8653	83.1225	64.0117	59.3725	75.4745	1.3757	1.3119	158.056	1.1251	1.2937	1.4015	1.0661	1.6592	1.0602
2-acpy_syn	2-acetylpyridine syn	35	13.9773	1.8273	95.2054	94.4626	108.774	108.031	88.9204	84.2812	100.383	70.2967	69.5539	83.8653	83.1225	64.0117	59.3725	75.4745	1.3757	1.3119	158.056	1.1251	1.2937	1.4015	1.0661	1.6592	1.0602
2-acpy_anti	2-acetylpyridine anti	36	9.99072	1.49152	104.132	92.1024	114.808	102.778	87.5716	82.1552	99.507	80.3168	68.2874	90.9927	78.9634	63.7566	58.3403	75.692	1.478	1.2487	159.821	1.3003	1.124	1.4968	1.0306	1.6949	1.0548
2-acpy_anti	2-acetylpyridine anti	37	12.0469	1.67867	104.132	92.1024	114.808	102.778	87.5716	82.1552	99.507	80.3168	68.2874	90.9927	78.9634	63.7566	58.3403	75.692	1.478	1.2487	159.821	1.3003	1.124	1.4968	1.0306	1.6949	1.0548
2-acpy_anti	2-acetylpyridine anti	38	13.3809	1.78369	104.132	92.1024	114.808	102.778	87.5716	82.1552	99.507	80.3168	68.2874	90.9927	78.9634	63.7566	58.3403	75.692	1.478	1.2487	159.821	1.3003	1.124	1.4968	1.0306	1.6949	1.0548
2-acpy_anti	2-acetylpyridine anti	39	13.9773	1.8273	104.132	92.1024	114.808	102.778	87.5716	82.1552	99.507	80.3168	68.2874	90.9927	78.9634	63.7566	58.3403	75.692	1.478	1.2487	159.821	1.3003	1.124	1.4968	1.0306	1.6949	1.0548
2,2-di-Cl	2,2-di-chloroacetophenone	40	9.51747	1.44299	84.781	69.3805	95.8002	80.3997	70.4991	64.8884	86.5827	50.8801	35.4796	61.8994	46.4989	36.5982	30.9876	52.6819	1.4309	1.295	157.629	1.493	1.0331	1.5536	1.0147	1.7277	1.0513
2,2-di-Cl	2,2-di-chloroacetophenone	41	9.76517	1.46868	84.781	69.3805	95.8002	80.3997	70.4991	64.8884	86.5827	50.8801	35.4796	61.8994	46.4989	36.5982	30.9876	52.6819	1.4309	1.295	157.629	1.493	1.0331	1.5536	1.0147	1.7277	1.0513
2,2-di-Cl	2,2-di-chloroacetophenone	42	10.6711	1.5574	84.781	69.3805	95.8002	80.3997	70.4991	64.8884	86.5827	50.8801	35.4796	61.8994	46.4989	36.5982	30.9876	52.6819	1.4309	1.295	157.629	1.493	1.0331	1.5536	1.0147	1.7277	1.0513
2,2-di-Cl	2,2-di-chloroacetophenone	43	10.5029	1.54152	84.781	69.3805	95.8002	80.3997	70.4991	64.8884	86.5827	50.8801	35.4796	61.8994	46.4989	36.5982	30.9876	52.6819	1.4309	1.295	157.629	1.493	1.0331	1.5536	1.0147	1.7277	1.0513
2,2-di-Cl	2,2-di-chloroacetophenone	44	10.4619	1.5376	84.781	69.3805	95.8002	80.3997	70.4991	64.8884	86.5827	50.8801	35.4796	61.8994	46.4989	36.5982	30.9876	52.6819	1.4309	1.295	157.629	1.493	1.0331	1.5536	1.0147	1.7277	1.0513
2-Cl	2-chloroacetophenone	45	3.11083	0.324751	93.1316	82.0165	104.419	93.3036	83.1273	76.7106	99.0797	59.9761	48.861	71.2632	60.1482	49.9718	43.5552	65.9242	1.4418	1.2759	160.02	1.4467	1.0477	1.5431	1.0165	1.7205	1.0521
2-Cl	2-chloroacetophenone	46	2.97215	0.279147	93.1316	82.0165	104.419	93.3036	83.1273	76.7106	99.0797	59.9761	48.861	71.2632	60.1482	49.9718	43.5552	65.9242	1.4418	1.2759	160.02	1.4467	1.0477	1.5431	1.0165	1.7205	1.0521
2-Cl	2-chloroacetophenone	47	3.45492	0.429662	93.1316	82.0165	104.419	93.3036	83.1273	76.7106	99.0797	59.9761	48.861	71.2632	60.1482	49.9718	43.5552	65.9242	1.4418	1.2759	160.02	1.4467	1.0477	1.5431	1.0165	1.7205	1.0521
2-Cl	2-chloroacetophenone	48	2.91763	0.260635	93.1316	82.0165	104.419	93.3036	83.1273	76.7106	99.0797	59.9761	48.861	71.2632	60.1482	49.9718	43.5552	65.9242	1.4418	1.2759	160.02	1.4467	1.0477	1.5431	1.0165	1.7205	1.0521
2-Cl	2-chloroacetophenone	49	3.32577	0.391563	93.1316	82.0165	104.419	93.3036	83.1273	76.7106	99.0797	59.9761	48.861	71.2632	60.1482	49.9718	43.5552	65.9242	1.4418	1.2759	160.02	1.4467	1.0477	1.5431	1.0165	1.7205	1.0521
4'-MeO	4'-methoxyacetophenone	50	n.d.	n.d.	110.818	108.601	118.574	116.357	101.171	96.2381	113.477	97.0263	94.8095	104.782	102.565	87.3795	82.4462	99.6851	1.39351	1.28691	165.619	1.0691	1.40523	1.4418	1.05448	1.79845	1.045
4'-F	4'-fluoroacetophenone	51	n.d.	n.d.	106.993	100.911	118.36	112.278	94.4535	89.0791	110.185	79.151	73.0688	90.5178	84.4356	66.6112	61.2369	82.3431	1.3791	1.2992	162.195	1.1037	1.334	1.4039	1.0659	1.6829	1.0577
4'-Et	4'-ethylacetophenone	52	n.d.	n.d.	106.619	104.17	116.052	113.603	94.8517	90.3464	105.768	84.0573	81.6077	93.4905	91.0409	72.2898	67.7845	83.2065	1.3766	1.2994	162.498	1.0791	1.3795	1.3746	1.0798	1.6662	1.0603
	n.d. - not determined
